# Supplementary material for: Effect of Surface Morphology and Internal Structure on the Tribological Behaviors of Snake Scales from Dinodon rufozonatum
Source: Biomimetics (Basel). 2024 Oct 11;9(10):617. doi: 10.3390/biomimetics9100617 (PMC11506616; doi:10.3390/biomimetics9100617)
Supplement: Supplementary file 1 [file biomimetics-09-00617-s001.zip]

Archive with 1 entries (1 files):
- biomimetics-3201853-supplementary.pdf
